# Supplementary material for: Mitogen-Activated Protein Kinase Kinase OsMEK2 Positively Regulates Ca2+ Influx and Ferroptotic Cell Death during Rice Immune Responses
Source: Antioxidants (Basel). 2024 Aug 20;13(8):1013. doi: 10.3390/antiox13081013 (PMC11351908; doi:10.3390/antiox13081013)
Supplement: Supplementary file 1 [file antioxidants-13-01013-s001.zip]

Archive with 2 entries (2 files):
- Figure S1-S5.pptx
- Suppl Table S1.xlsx
