# Supplementary material for: Mitogen-Activated Protein Kinase Kinase OsMEK2 Positively Regulates Ca2+ Influx and Ferroptotic Cell Death during Rice Immune Responses
Source: Antioxidants (Basel). 2024 Aug 20;13(8):1013. doi: 10.3390/antiox13081013 (PMC11351908; doi:10.3390/antiox13081013)
Supplement: Supplementary file 1 [file antioxidants-13-01013-s001.zip › Suppl Table S1.xlsx]

## Sheet: Sheet1
Supplementary Table S1 | Primers used in this study
Gene name		Primer sequence	Locus number	Description
OsMEK2	Left primer	TGTGTTTGGTACCCTGTATGT	Os06g05520	Genotyping
	Right primer	ATCAGTGAGCTAGACTTGTGC
Hygromycin	Sense	ATGAAAAAGCCTGAACTCACCGCG	_
	Antisense	ATTCCTTTGCCCTCGGACGAGT
OsMEK2	Forward	GCTTGGGCCTCGTTATGCTA	Os06g05520	qRT-PCR
	Reverse	AAGCGGAGATCCATCGGTTG
OsNADP-ME	Forward	GTGAATCTGGTCATCCGGTATC	Os01g52500
	Reverse	TACAGGCATGAACGACACGG
OsRBOHB	Forward	AAGGGAATAACGGACGAAA	Os01g25820
	Reverse	CCTCTGAACCACTCAAACG
OsPLC2	Forward	TGAATGCACCATTATCGCACT	Os03g18010
	Reverse	GGGTAGGGAGACGCAACAAA
OsPLC4	Forward	CGACGTGTTCCAGGCGTA	Os05g03610
	Reverse	GAAGGCCATCACCTCCCTC
OsCNGC2	Forward	GTGAGATTTGAGGACTGGAG	Os06g33570
	Reverse	GGGTCCACAGAAACTGCAAAG
OsCNGC13	Forward	CTGGAATAAATAGGACC	Os06g10580
	Reverse	CGCTTAAGTCCAGGTTCTG
OsUbiquitin	Forward	GTGGTGGCCAGTAAGTCCTC	Os06g46770
	Reverse	GGACACAATGATTAGGGATCA
